# Supplementary material for: Quantifying National-Scale Changes in Agricultural Land Exposure to Fluvial Flooding
Source: Sustainability. Author manuscript; Available in PMC 2022 Sep 14. (PMC9472325; doi:10.3390/su132212495)
Supplement: Flood map metadata and sources [file NIHMS1833210-supplement-Flood_map_metadata_and_sources.xlsx]

## Sheet:  Supp Mat 1
Supplementary Material S1: Flood map metadata and sources.
Name	Region	Year	Method	Climate change	Max. ARI	Owner	URL
Overland flow paths 2000 sq m to 4000 sq m	Auckland	2013	DEM and 'fill' tool used to identify depressions, then flow direction tool to identify upstream catchments and calculate the catchment area, overland flow paths were then calculated if between 2000 and 4000 sq m (ArcGIS)	None	100	Auckland Council	https://mapspublic.aklc.govt.nz/arcgis3/rest/services/OpenData/CatchmentsAndHydrology/MapServer/4
Overland flow paths 4000m sq mto 3ha	Auckland	2013	DEM and 'fill' tool used to identify depressions, then flow direction tool to identify upstream catchments and calculate the catchment area, overland flow paths were then calculated if between 4000 sq m and 3ha (ArcGIS)	None	100	Auckland Council	https://mapspublic.aklc.govt.nz/arcgis3/rest/services/OpenData/CatchmentsAndHydrology/MapServer/3
Overland flow paths 3ha and above	Auckland	2013	DEM and 'fill' tool used to identify depressions, then flow direction tool to identify upstream catchments and calculate the catchment area, overland flow paths were then calculated if greater than 3ha (ArcGIS)	None	100	Auckland Council	https://mapspublic.aklc.govt.nz/arcgis3/rest/services/OpenData/CatchmentsAndHydrology/MapServer/2
Flood prone areas	Auckland	2014	Flood prone areas defined as "the extent of land within a topographical depression that water will pond on in a 1% flood event, assuming any outlet to the depression is blocked" (AC Memo 19/12/2014). Layer generated using LiDAR and GIS techniques.	HIRDS to 100 years	100	Auckland Council	https://mapspublic.aklc.govt.nz/arcgis3/rest/services/OpenData/CatchmentsAndHydrology/MapServer/6
Flood plains	Auckland	2014	Flood plains defined as "the area of land that is inundated by water during a specific flood event" (AC Memo 19/12/2014 www.aupihp.govt.nz/documents/docs/aupihpmemohearingtopic026att220141219.pdf). Multiple modelling techniques - 1D (MOUSE) and 2D (MIKE FLOOD & MIKE 21).	Various (none or a 16.8% increase in rainfall)	100	Auckland Council (AECOM, DHI, MWH, URS, T&T, OPUS, Jacobs, GHD, URS modelling)	https://mapspublic.aklc.govt.nz/arcgis3/rest/services/OpenData/CatchmentsAndHydrology/MapServer/8
Opotiki 1% AEP flood model	Bay of Plenty	2016	Numeric modelling	None	100	Bat of Plenty Regional Council (Harrison Grierson modelling)	-
Opotiki 1% AEP with climate change	Bay of Plenty	2016	Numeric modelling	1m SLR	100	Bat of Plenty Regional Council (Harrison Grierson modelling)	-
Bay of Plenty 2004 flood	Bay of Plenty	2004	Aerial photography, field mapping, and surveyed information from the 2004 flood	NA (event mapping)	>100	Bay of Plenty Regional Council	http://gis.boplass.govt.nz/arcgis/rest/services/BayOfPlentyMaps/NatureHazards/MapServer/5
Rotorua inundation	Bay of Plenty	2016	Lake Rotorua (RL 281.18m) and Rotoiti (RL 280.46m) levels - bathtub over LiDAR	None	50	Rotorua Lakes Council	http://geo.rdc.govt.nz/Spatial/?viewer=Data_Download
Tauranga overland flow path extent	Bay of Plenty	2014	LiDAR data, GIS methods	None	100	Tauranga City Council	http://gismob.tauranga.govt.nz/arcgis/rest/services
Tauranga flood hazard city plan area	Bay of Plenty	2013	Mapped flood plains (primarily based on LiDAR) in areas where further development possible (brown and greenfield development)	None	100	Tauranga City Council	http://gismob.tauranga.govt.nz/arcgis/rest/services
Tauranga flood hazard (extreme rainfall)	Bay of Plenty	2013	2D catchment model of extreme rainfall event	None	100	Tauranga City Council	http://gismob.tauranga.govt.nz/arcgis/rest/services
Matua 100 year flood depths	Bay of Plenty	2014	Numeric modelling - 2D (MIKE FLOOD)	100 year in line with 2014 recommendations	100	Tauranga City Council (DHI modelling)	http://gismob.tauranga.govt.nz/arcgis/rest/services
Wairoa (WBOP) floodable area	Bay of Plenty	2016	Numeric modelling (MIKE 21 and MIKE URBAN) (http://www.westernbay.govt.nz/our-services/property/natural-hazards/Documents/DHI%20Wairoa%20Stormwater%20Catchment%20Modelling%202016_web.pdf)	None	100	Western Bay of Plenty District Council (DHI modelling)	http://arcgis.westernbay.govt.nz/arcgis/rest/services
Western Bays floodable area	Bay of Plenty	2004-2012	Various from numeric modelling (MIKE 21 and MIKE URBAN) of maximum probable development to LiDAR catchment mapping. Flood maps shown on DP.	Various	100	Western Bay of Plenty District Council (Duffill Watts and King, Opus, T & T)	http://arcgis.westernbay.govt.nz/arcgis/rest/services
Waihi Beach (WBOP) floodable area	Bay of Plenty	2017	Numeric modelling (MIKE 21 and MIKE URBAN) of maximum probable development (http://www.westernbay.govt.nz/our-services/property/natural-hazards/Documents/Tonkin%20and%20Taylor%20Waihi%20Beach%20Stormwater%20Model%20Report%202017.pdf)	16.8% increase in rainfall + 20 year ARI SL	100	Western Bay of Plenty District Council (T & T modelling)	http://arcgis.westernbay.govt.nz/arcgis/rest/services
Whakatane inundation risk zone	Bay of Plenty		Assessment using LiDAR, areas below RL 103.6m in risk zone	None	Unknown	Whakatane District Council	http://maps.whakatane.govt.nz/arcgis/rest/services/ArcGISOnline
Ashburton flood map	Canterbury	2014	Various methodologies including previous events, LiDAR, numeric modelling	None	200	Ashburton District Council (Environment Canterbury mapping)	https://gis.ecan.govt.nz/arcgis/rest/services/Ashburton_DC
Christchurch fixed floor level area	Canterbury	2016	Numeric 2D modelling showing areas where fixed floor levels must be applied in development.	Not specified, but considered	~200	Christchurch City Council	https://opendata.ccc.govt.nz/DistrictPlan/service.svc/get
Lake Ellesmere management area	Canterbury	2016	Historic event mapping	None	-	Christchurch City Council	https://opendata.ccc.govt.nz/DistrictPlan/service.svc/get
Christchurch flood management area	Canterbury	2016	Various methodologies including previous events, LiDAR, numeric modelling	None	-	Christchurch City Council	https://opendata.ccc.govt.nz/DistrictPlan/service.svc/get
Christchurch flood ponding	Canterbury	2016	LiDAR mapping	None	-	Christchurch City Council	https://gis.ecan.govt.nz/arcgis/rest/services/
Waimakariri River flood plain high hazard	Canterbury	2016	Numeric modelling showing areas where flood depth multiplied by velocity is ≥1 or depths are >1m	2016 guidance values for Canterbury used	50	Christchurch City Council	https://gis.ecan.govt.nz/arcgis/rest/services/
Waimakariri River stopbank floodplain	Canterbury	1950s	Floodplain protected by stopbanks, mapped with LiDAR data	None	500 (protection level of stopbank)	Christchurch City Council	https://gis.ecan.govt.nz/arcgis/rest/services/
Canal breach area	Canterbury	2004	1D numeric modelling of Ohau-Pukaki Canal breach	None	-	MacKenzie District Council	http://maps.mackenzie.govt.nz/arcgis/rest/services/public_viewer/Planning/MapServer
Kimbell flood area	Canterbury	?	Mapped extent of previous events	None	~50	MacKenzie District Council	http://maps.mackenzie.govt.nz/arcgis/rest/services/public_viewer/Planning/MapServer
MacKenzie potential flooding areas	Canterbury	2004	Various methodologies including previous events, LiDAR, numeric modelling	None	200	MacKenzie District Council	http://maps.mackenzie.govt.nz/arcgis/rest/services/public_viewer/Planning/MapServer
Selwyn Ecan defined flood zones	Canterbury	2016	Various methodologies including previous events, LiDAR, numeric modelling	None	200	Selwyn District Council (Environment Canterbury mapping)	https://gis.ecan.govt.nz/arcgis/rest/services/
Flood depth (North of Waimakariri River)	Canterbury	2016	Numeric modelling (MIKE 21 and MIKE URBAN) (https://www.waimakariri.govt.nz/__data/assets/pdf_file/0017/19313/Waimakariri-District-Localised-Flood-Hazard-Assessment-July-2015.pdf)	2016 guidance values for Canterbury used	200	Waimakariri District Council	https://gis.ecan.govt.nz/arcgis/rest/services/
Waimate flood region	Canterbury	2014	Various methodologies including previous events, LiDAR, numeric modelling	None	200	Waimate District Council (Environment Canterbury mapping)	http://gis.waimatedc.govt.nz/arcgis/rest/services
Gisborne District flood zones	Gisborne	2006 (updated 2016)	Some numeric modelling but primarily LiDAR and previous event mapping of areas (river and flood way, high/med/low hazard, ponding, old river loops, urban stormwater ponding, etc.). Included in District Plan	Various	~100	Gisborne District Council	http://maps.gdc.govt.nz/H5V2_7/Index.html?viewer=TairawhitiDownload
Gisborne flood hazard areas	Gisborne	2007 (updated 2016)	Some numeric modelling but primarily LiDAR and previous event mapping of areas (river and flood way, high/med/low hazard, ponding, old river loops, urban stormwater ponding, etc.). Not included in District Plan	Various	~100	Gisborne District Council	http://maps.gdc.govt.nz/H5V2_7/Index.html?viewer=TairawhitiDownload
Hawkes Bay flood risk areas	Hawkes Bay	2017	Numeric modelling - variety of methods, local scale models joined to give risk areas	None	50-100	Hawkes Bay Regional Council	https://opendata-hbrc.opendata.arcgis.com/datasets/
Cloverlea 200yr wet extent	Horizons	2008	Numeric modelling using MIKE11 and MIKE21 of 0.5% AEP event of Cloverlea area	None assumed that 0.5% current will be 1% by 2090	200	Horizons Regional Council	https://gisdmz.horizons.govt.nz/arcgis/rest/services/Hazard_Flood/FPM_Wet_Extents/MapServer
Feilding 200yr wet extent	Horizons	2008	Numeric modelling using MIKE11 and MIKE21 of 0.5% AEP event of Fielding area	None assumed that 0.5% current will be 1% by 2090	200	Horizons Regional Council	https://gisdmz.horizons.govt.nz/arcgis/rest/services/Hazard_Flood/FPM_Wet_Extents/MapServer
Herbertville 200yr wet extent	Horizons	2008	Numeric modelling using MIKE11 and MIKE21 of 0.5% AEP event of Herbertville area	None assumed that 0.5% current will be 1% by 2090	200	Horizons Regional Council	https://gisdmz.horizons.govt.nz/arcgis/rest/services/Hazard_Flood/FPM_Wet_Extents/MapServer
Mangatainoka 200yr wet extent	Horizons	2008	Numeric modelling using MIKE11 and MIKE21 of 0.5% AEP event of Mangatainoka area	None assumed that 0.5% current will be 1% by 2090	200	Horizons Regional Council	https://gisdmz.horizons.govt.nz/arcgis/rest/services/Hazard_Flood/FPM_Wet_Extents/MapServer
Ohakune 200yr wet extent	Horizons	2008	Numeric modelling using MIKE11 and MIKE21 of 0.5% AEP event of Ohakune area	None assumed that 0.5% current will be 1% by 2090	200	Horizons Regional Council	https://gisdmz.horizons.govt.nz/arcgis/rest/services/Hazard_Flood/FPM_Wet_Extents/MapServer
Oroua Mangaone 200yr wet extent	Horizons	2008	Numeric modelling using MIKE11 and MIKE21 of 0.5% AEP event of Oroua Mangaone area	None assumed that 0.5% current will be 1% by 2090	200	Horizons Regional Council	https://gisdmz.horizons.govt.nz/arcgis/rest/services/Hazard_Flood/FPM_Wet_Extents/MapServer
Pahiatua 200yr wet extent	Horizons	2008	Numeric modelling using MIKE11 and MIKE21 of 0.5% AEP event of Pahiatua area	None assumed that 0.5% current will be 1% by 2090	200	Horizons Regional Council	https://gisdmz.horizons.govt.nz/arcgis/rest/services/Hazard_Flood/FPM_Wet_Extents/MapServer
Pohangina 200yr wet extent	Horizons	2008	Numeric modelling using MIKE11 and MIKE21 of 0.5% AEP event of Pohangina area	None assumed that 0.5% current will be 1% by 2090	200	Horizons Regional Council	https://gisdmz.horizons.govt.nz/arcgis/rest/services/Hazard_Flood/FPM_Wet_Extents/MapServer
Taumarunui 200yr wet extent	Horizons	2008	Numeric modelling using MIKE11 and MIKE21 of 0.5% AEP event of Taumarunui area	None assumed that 0.5% current will be 1% by 2090	200	Horizons Regional Council	https://gisdmz.horizons.govt.nz/arcgis/rest/services/Hazard_Flood/FPM_Wet_Extents/MapServer
Turakina 200yr wet extent	Horizons	2008	Numeric modelling using MIKE11 and MIKE21 of 0.5% AEP event of Turakina area	None assumed that 0.5% current will be 1% by 2090	200	Horizons Regional Council	https://gisdmz.horizons.govt.nz/arcgis/rest/services/Hazard_Flood/FPM_Wet_Extents/MapServer
Tutaenui 200yr wet extent	Horizons	2008	Numeric modelling using MIKE11 and MIKE21 of 0.5% AEP event of Tutaenui area	None assumed that 0.5% current will be 1% by 2090	200	Horizons Regional Council	https://gisdmz.horizons.govt.nz/arcgis/rest/services/Hazard_Flood/FPM_Wet_Extents/MapServer
Upper Gorge 200yr wet extent	Horizons	2008	Numeric modelling using MIKE11 and MIKE21 of 0.5% AEP event of Upper Gorge area	None assumed that 0.5% current will be 1% by 2090	200	Horizons Regional Council	https://gisdmz.horizons.govt.nz/arcgis/rest/services/Hazard_Flood/FPM_Wet_Extents/MapServer
Upper Mangaone 200yr wet extent	Horizons	2008	Numeric modelling using MIKE11 and MIKE21 of 0.5% AEP event of Upper Mangaone area	None assumed that 0.5% current will be 1% by 2090	200	Horizons Regional Council	https://gisdmz.horizons.govt.nz/arcgis/rest/services/Hazard_Flood/FPM_Wet_Extents/MapServer
Waikawa-Manakau 200yr wet extent	Horizons	2008	Numeric modelling using MIKE11 and MIKE21 of 0.5% AEP event of Waikawa-Manakau area	None assumed that 0.5% current will be 1% by 2090	200	Horizons Regional Council	https://gisdmz.horizons.govt.nz/arcgis/rest/services/Hazard_Flood/FPM_Wet_Extents/MapServer
Whakarongo 200yr wet extent	Horizons	2008	Numeric modelling using MIKE11 and MIKE21 of 0.5% AEP event of Whakarongo area	None assumed that 0.5% current will be 1% by 2090	200	Horizons Regional Council	https://gisdmz.horizons.govt.nz/arcgis/rest/services/Hazard_Flood/FPM_Wet_Extents/MapServer
Whangaehu 200yr wet extent	Horizons	2008	Numeric modelling using MIKE11 and MIKE21 of 0.5% AEP event of Whangaehu area	None assumed that 0.5% current will be 1% by 2090	200	Horizons Regional Council	https://gisdmz.horizons.govt.nz/arcgis/rest/services/Hazard_Flood/FPM_Wet_Extents/MapServer
Whanganui 200yr wet extent	Horizons	2008	Numeric modelling using MIKE11 and MIKE21 of 0.5% AEP event of Whanganui area	None assumed that 0.5% current will be 1% by 2090	200	Horizons Regional Council	https://gisdmz.horizons.govt.nz/arcgis/rest/services/Hazard_Flood/FPM_Wet_Extents/MapServer
1976 flood extent	Horizons	?	Aerial photography mapping and digitising, including internal ponding	NA (event mapping)	-	Horizons Regional Council	https://gisdmz.horizons.govt.nz/arcgis/rest/services/Hazard_Flood/FPM_IndicativeOnly/MapServer
1988 flood extent	Horizons	?	Aerial photography mapping and digitising, including internal ponding	NA (event mapping)	-	Horizons Regional Council	https://gisdmz.horizons.govt.nz/arcgis/rest/services/Hazard_Flood/FPM_IndicativeOnly/MapServer
Mangatainoka October 2000 flood	Horizons	2000	Aerial photography mapping and digitising, including internal ponding	NA (event mapping)	~100	Horizons Regional Council	https://gisdmz.horizons.govt.nz/arcgis/rest/services/Hazard_Flood/FPM_IndicativeOnly/MapServer
Mana January 2005 flood	Horizons	2005	Aerial photography mapping and digitising, including internal ponding	NA (event mapping)	~50	Horizons Regional Council	https://gisdmz.horizons.govt.nz/arcgis/rest/services/Hazard_Flood/FPM_IndicativeOnly/MapServer
SH57a October 2005 flood	Horizons	2005	Aerial photography mapping and digitising, including internal ponding	NA (event mapping)	-	Horizons Regional Council	https://gisdmz.horizons.govt.nz/arcgis/rest/services/Hazard_Flood/FPM_IndicativeOnly/MapServer
Waikawa-Manakau January 2008 flood	Horizons	2008	Aerial photography mapping and digitising, including internal ponding	NA (event mapping)	-	Horizons Regional Council	https://gisdmz.horizons.govt.nz/arcgis/rest/services/Hazard_Flood/FPM_IndicativeOnly/MapServer
Mangahao SH2 September 2010 flood	Horizons	2010	Aerial photography mapping and digitising, including internal ponding	NA (event mapping)	-	Horizons Regional Council	https://gisdmz.horizons.govt.nz/arcgis/rest/services/Hazard_Flood/FPM_IndicativeOnly/MapServer
Makowhai Stream September 2010 flood	Horizons	2010	Aerial photography mapping and digitising, including internal ponding	NA (event mapping)	-	Horizons Regional Council	https://gisdmz.horizons.govt.nz/arcgis/rest/services/Hazard_Flood/FPM_IndicativeOnly/MapServer
October 2010 flood	Horizons	2010	Aerial photography mapping and digitising, including internal ponding	NA (event mapping)	-	Horizons Regional Council	https://gisdmz.horizons.govt.nz/arcgis/rest/services/Hazard_Flood/FPM_IndicativeOnly/MapServer
October 2013 flood	Horizons	2013	Aerial photography mapping and digitising, including internal ponding	NA (event mapping)	-	Horizons Regional Council	https://gisdmz.horizons.govt.nz/arcgis/rest/services/Hazard_Flood/FPM_IndicativeOnly/MapServer
Whanganui flood (June 2015)	Horizons	2015	Aerial photography mapping and digitising, including internal ponding	NA (event mapping)	100	Horizons Regional Council	https://gisdmz.horizons.govt.nz/arcgis/rest/services/Hazard_Flood/FPM_IndicativeOnly/MapServer
Observed flood extent February 2004	Horizons	2004	Aerial photography mapping and digitising, including internal ponding	NA (event mapping)	100	Horizons Regional Council	https://gisdmz.horizons.govt.nz/arcgis/rest/services/Hazard_Flood/FPM_IndicativeOnly/MapServer
FPM modelled 200yr wet extent	Horizons	2013	Numeric modelling using MIKE11 and MIKE21 of 0.5% AEP event (not complete - some areas of region missing)	None - have assumed that a 0.5% AEP current event will be a 1% event by 2090	200	Horizons Regional Council	https://gisdmz.horizons.govt.nz/arcgis/rest/services/Hazard_Flood/FPM_Wet_Extents/MapServer
Indicative flooding affected area	Horizons	1990s	Coarse scale flood mapping using a variety of sources (previous events, topographic data, field surveys, etc)	None	~200	Horizons Regional Council	https://gisdmz.horizons.govt.nz/arcgis/rest/services/Hazard_Flood/FPM_IndicativeOnly/MapServer
Marlborough Environment Plan flood hazard plan	Marlborough	2017	Land defined into 4 levels - L1 shallow, low-velocity flooding 2% AEP; L2 depth/velocity not well undestood but affected by 2% AEP flood or within 8m of lake; L3 deep, fast flowing water in 2% AEP event; L4 land that could be affected by deep, fast flowing water if flood defences overwhelmed	None	50	Marlborough District Council	http://maps.marlborough.govt.nz/arcgis/rest/services/
Nelson flood 2100	Nelson	2016	Numeric modelling of flood extent - 2D (MIKE 21 and MIKEFLOOD)	1m SLR, 15.5% increase in rainfall	100	Nelson City Council (T&T modelling)	https://www.topofthesouthmaps.co.nz/arcgis/rest/services/DataPlanning/MapServer
Nelson flood 2100 depth	Nelson	2016	Numeric modelling of flood depth - 2D (MIKE 21 and MIKEFLOOD)	1m SLR, 15.5% increase in rainfall	100	Nelson City Council (T&T modelling)	https://www.topofthesouthmaps.co.nz/arcgis/rest/services/DataPlanning/MapServer
Nelson flood present day	Nelson	2016	Numeric modelling of flood extent - 2D (MIKE 21 and MIKEFLOOD)	None	100	Nelson City Council (T&T, Opus, MWH modelling)	https://www.topofthesouthmaps.co.nz/arcgis/rest/services/DataPlanning/MapServer
Northland 100 year flood extent	Northland	2013	Various methodologies including previous events, LiDAR, numeric modelling	None	100	Northland Regional Council	-
Northland 10 year flood extent	Northland	2013	Various methodologies including previous events, LiDAR, numeric modelling	None	10	Northland Regional Council	-
Far North District MPD floodplain (10 year)	Northland	2012	Numerical modelling of runoff and channel flow assuming Maximum Probable Development using MOUSE and MIKE 11 (https://www.fndc.govt.nz/services/fndc-maps/Stormwater-Model-Build-Report.pdf)	None	10	Northland Regional Council (GHD modelling)	http://hilltop.nrc.govt.nz/nrcwebmap/rest/services/
Far North District MPD floodplain (100 year)	Northland	2013	Numerical modelling of runoff and channel flow assuming Maximum Probable Development using MOUSE and MIKE 11 (https://www.fndc.govt.nz/services/fndc-maps/Stormwater-Model-Build-Report.pdf)	20.1% increase in rainfall	100	Northland Regional Council (GHD modelling)	http://hilltop.nrc.govt.nz/nrcwebmap/rest/services/
WDC District Plan - flood susceptibility	Northland	2001	Numeric modelling - 1D catchment mapping (http://www.wdc.govt.nz/BuildingandProperty/Land-Hazards/Documents/Flood%20Zone%20Reports/Flood-susceptibility-mapping-report.pdf)	Current climate only	50	Whangarei District Council	-
Clutha flood prone land	Otago	1998	Based on Otago flood hazard area layer (ORC data) with some additions based on previous local-scale events	None	~100	Clutha District Council	https://gis.cluthadc.govt.nz/arcgis/rest/services/DistrictPlan/MapServer
Clutha deep floodway corridors	Otago	2012	Overland flow pathways identified from LiDAR and previous events, usually 1-2m deep	None	-	Clutha District Council (Otago Regional Council modelling)	https://gis.cluthadc.govt.nz/arcgis/rest/services/DistrictPlan/MapServer
Clutha rural and semi-rural floodway corridors	Otago	2012	Overland flow pathways identified from LiDAR and previous events	None	-	Clutha District Council (Otago Regional Council modelling)	https://gis.cluthadc.govt.nz/arcgis/rest/services/DistrictPlan/MapServer
Clutha urban floodway corridors	Otago	2012	Overland flow pathways identified from LiDAR and previous events	None	-	Clutha District Council (Otago Regional Council modelling)	https://gis.cluthadc.govt.nz/arcgis/rest/services/DistrictPlan/MapServer
Tokomairiro floodway corridor	Otago	2012	Floodplain area that will be flooded by the north and west branches of the Tokomairiro River (historic and topographic information). Area 1A - https://www.orc.govt.nz/media/3796/milton-2060-strategy.pdf	None	-	Clutha District Council (Otago Regional Council modelling)	https://gis.cluthadc.govt.nz/arcgis/rest/services/DistrictPlan/MapServer
Tokomairiro floodplain	Otago	2012	Wider floodplain area where flows of the Tokomairiro Riveare still deep and fast to cause a safety risk (historic and topographic information). Area 1B - https://www.orc.govt.nz/media/3796/milton-2060-strategy.pdf	None	-	Clutha District Council (Otago Regional Council modelling)	https://gis.cluthadc.govt.nz/arcgis/rest/services/DistrictPlan/MapServer
Clutha ponding areas 2A	Otago	2012	Ponding areas (identified using historic and topographic information) to the N and W of SH1	None	-	Clutha District Council (Otago Regional Council modelling)	https://gis.cluthadc.govt.nz/arcgis/rest/services/DistrictPlan/MapServer
Clutha ponding areas 2B	Otago	2012	Ponding areas (identified using historic and topographic information) to the S and E of SH2	None	-	Clutha District Council (Otago Regional Council modelling)	https://gis.cluthadc.govt.nz/arcgis/rest/services/DistrictPlan/MapServer
Clutha urban ponding areas (outside of 2A, 2B)	Otago	2012	Ponding areas (identified using historic and topographic information) in urban areas	None	-	Clutha District Council (Otago Regional Council modelling)	https://gis.cluthadc.govt.nz/arcgis/rest/services/DistrictPlan/MapServer
Minimum flood level area - Waitati and Karitane	Otago	2015	Observational methodology using terrain and historic flood extent analysis	None	~100	Dunedin City Council	http://apps.dunedin.govt.nz/arcgis/rest/services/Public
Minumum flood level area - Dunedin	Otago	2015	Numerical modelling of hill catchment run-off and rain on grid	2.5 degree increase in temperature, providing a 20% increase in rainfall intensity	~100	Dunedin City Council	http://apps.dunedin.govt.nz/arcgis/rest/services/Public
Dunedin hazard 1 - flood	Otago	2006	Very high hazard. Various approaches combined - including historic event mapping, LiDAR inspection, and some 2D numeric modelling	Various - assume that hazard zones 2 and 3 will become 1 with climate change	<100	Dunedin City Council	http://apps.dunedin.govt.nz/arcgis/rest/services/Public
Dunedin hazard 1 (flood) overlay zone	Otago	2014	Very high hazard. Various approaches combined - including historic event mapping, LiDAR inspection, and some 2D numeric modelling	Various - assume that hazard zones 2 and 3 will become 1 with climate change	<100	Dunedin City Council	http://apps.dunedin.govt.nz/arcgis/rest/services/Public
Dunedin hazard 1A (flood) overlay zone	Otago	2014	Very high hazard. Various approaches combined - including historic event mapping, LiDAR inspection, and some 2D numeric modelling	Various - assume that hazard zones 2 and 3 will become 1 with climate change	<100	Dunedin City Council	http://apps.dunedin.govt.nz/arcgis/rest/services/Public
Dunedin hazard 2 - flood	Otago	2006	High hazard. Various approaches combined - including historic event mapping, LiDAR inspection, and some 2D numeric modelling	Various - assume that hazard zones 2 and 3 will become 1 with climate change	>100	Dunedin City Council	http://apps.dunedin.govt.nz/arcgis/rest/services/Public
Dunedin hazard 2 (flood) overlay zone	Otago	2014	High hazard. Various approaches combined - including historic event mapping, LiDAR inspection, and some 2D numeric modelling	Various - assume that hazard zones 2 and 3 will become 1 with climate change	>100	Dunedin City Council	http://apps.dunedin.govt.nz/arcgis/rest/services/Public
Dunedin hazard 3 - flood	Otago	2006	Moderate hazard. Various approaches combined - including historic event mapping, LiDAR inspection, and some 2D numeric modelling	Various - assume that hazard zones 2 and 3 will become 1 with climate change	>200	Dunedin City Council	http://apps.dunedin.govt.nz/arcgis/rest/services/Public
Dunedin hazard 3 (flood) overlay zone	Otago	2014	Moderate hazard. Various approaches combined - including historic event mapping, LiDAR inspection, and some 2D numeric modelling	Various - assume that hazard zones 2 and 3 will become 1 with climate change	>200	Dunedin City Council	http://apps.dunedin.govt.nz/arcgis/rest/services/Public
Otago flood hazard area	Otago	2015	Variety of sources - primarily LiDAR and past event (aerial photography and surveys) with occasional numerical modelling	None	-	Otago Regional Council	http://gisdata.orc.govt.nz/arcgis/rest/services/NHDB/Flooding/MapServer
Queenstown flood map - dam break	Otago	2006	Numeric modelling - 2D of a dam burst scenario	None	-	Queenstown Lakes District Council	http://qldcmaps.qldc.govt.nz/arcgis/rest/services/Hazard_External/MapServer/2
Queenstown flood map - rainfall	Otago	2006	Numeric modelling - using WaterRide software for rainfall event	None	100	Queenstown Lakes District Council	http://qldcmaps.qldc.govt.nz/arcgis/rest/services/Hazard_External/MapServer/3
Southland Floodplains	Southland	2016	Various - primarily mapping of previous events and topological information	None	-	Environment Southland	http://gis.es.govt.nz/arcgis/rest/services/Public/NaturalHazards/MapServer
Flood detention area spillway	Taranaki	1990s	Areas identified from LiDAR and previous events that would potentially act as a spillway during a flood event	None	-	New Plymouth District Council	http://maps.npdc.govt.nz/arcgis/rest/services
New Plymouth flood plain	Taranaki	?	Topographic information primarily - township areas only	None	-	New Plymouth District Council	http://maps.npdc.govt.nz/arcgis/rest/services
Waitara 3200 cumec water level	Taranaki	2014	Gerris numeric modelling	18% uncertainty	100	NIWA	-
Waitara 3780 cumec water level	Taranaki	2014	Gerris numeric modelling	20% uncertainty	200	NIWA	-
Waitara 4540 cumec water level	Taranaki	2014	Gerris numeric modelling	22% uncertainty and 20% for climate change	200	NIWA	-
Waitara 4660 cumec water level	Taranaki	2014	Gerris numeric modelling	26% uncertainty	500	NIWA	-
Waitara 5590 cumec water level	Taranaki	2014	Gerris numeric modelling	26% uncertainty and 20% for climate change	500	NIWA	-
Tasman District flood zones	Tasman	2014	Variety of sources - primarily LiDAR and past event (aerial photography and surveys) with occasional numerical modelling	None	-	Tasman District Council	https://www.topofthesouthmaps.co.nz/arcgis/rest/services/DataPlanning/MapServer
Aorere December 2010 flood	Tasman	2010	Aerial photography mapping and digitising	NA (event mapping)	-	Tasman District Council	-
Aorere January 1985 flood	Tasman	1985	Aerial photography mapping and digitising	NA (event mapping)	-	Tasman District Council	-
Brooklyn Riwaka 1976 flood	Tasman	1976	Aerial photography mapping and digitising	NA (event mapping)	-	Tasman District Council	-
Ellis Creek and Pohara December 2011 flood	Tasman	2011	Aerial photography mapping and digitising	NA (event mapping)	-	Tasman District Council	-
Ewes Valley and Redwood Valley June 1980 flood	Tasman	1980	Aerial photography mapping and digitising	NA (event mapping)	-	Tasman District Council	-
Ewes Valley and Redwood Valley June 1982 flood	Tasman	1982	Aerial photography mapping and digitising	NA (event mapping)	-	Tasman District Council	-
Kaituna 1974 flood	Tasman	1974	Aerial photography mapping and digitising	NA (event mapping)	-	Tasman District Council	-
Mill Stream 1986 flood	Tasman	1986	Aerial photography mapping and digitising	NA (event mapping)	-	Tasman District Council	-
Motueka August 1990 flood	Tasman	1990	Aerial photography mapping and digitising	NA (event mapping)	-	Tasman District Council	-
Motueka July 1983 flood	Tasman	1983	Aerial photography mapping and digitising	NA (event mapping)	-	Tasman District Council	-
Moutere July 1983 flood	Tasman	1981	Aerial photography mapping and digitising	NA (event mapping)	-	Tasman District Council	-
Orinoco Creek March 1986 flood	Tasman	1986	Aerial photography mapping and digitising	NA (event mapping)	-	Tasman District Council	-
Pitfure June 1980 flood	Tasman	1980	Aerial photography mapping and digitising	NA (event mapping)	-	Tasman District Council	-
Pitfure June 1982 flood	Tasman	1982	Aerial photography mapping and digitising	NA (event mapping)	-	Tasman District Council	-
Riwaka August 1980 flood	Tasman	1980	Aerial photography mapping and digitising	NA (event mapping)	-	Tasman District Council	-
Takaka July 1983 flood	Tasman	1983	Aerial photography mapping and digitising	NA (event mapping)	-	Tasman District Council	-
Upper Motueka April 1974 flood	Tasman	1974	Aerial photography mapping and digitising	NA (event mapping)	-	Tasman District Council	-
Waiiti July 1983 flood	Tasman	1983	Aerial photography mapping and digitising	NA (event mapping)	-	Tasman District Council	-
Wairoa December 1983 flood	Tasman	1983	Aerial photography mapping and digitising	NA (event mapping)	-	Tasman District Council	-
Wairoa January 1986 flood	Tasman	1986	Aerial photography mapping and digitising	NA (event mapping)	-	Tasman District Council	-
Wangapeka November 1997 flood	Tasman	1997	Aerial photography mapping and digitising	NA (event mapping)	-	Tasman District Council	-
Takaka Q200 with no McK bank	Tasman	2011	Numeric modelling - 2D (LiDAR and WaterRide) without informal stopbank	None - assume that a 200yr event today will become a 100yr by 2090, 100yr become a 60yr, 50yr become a 30yr	200	Tasman District Council	http://www.tasman.govt.nz/tasman/projects/environmental-projects/takaka-river-flood-hazard-project/
Takaka Q200 with McK bank	Tasman	2011	Numeric modelling - 2D (LiDAR and WaterRide) with informal stopbank	None - assume that a 200yr event today will become a 100yr by 2090, 100yr become a 60yr, 50yr become a 30yr	200	Tasman District Council	http://www.tasman.govt.nz/tasman/projects/environmental-projects/takaka-river-flood-hazard-project/
Takaka Q100 with no McK bank	Tasman	2011	Numeric modelling - 2D (LiDAR and WaterRide) without informal stopbank	None - assume that a 200yr event today will become a 100yr by 2090, 100yr become a 60yr, 50yr become a 30yr	100	Tasman District Council	http://www.tasman.govt.nz/tasman/projects/environmental-projects/takaka-river-flood-hazard-project/
Takaka Q100 with McK bank	Tasman	2011	Numeric modelling - 2D (LiDAR and WaterRide) with informal stopbank	None - assume that a 200yr event today will become a 100yr by 2090, 100yr become a 60yr, 50yr become a 30yr	100	Tasman District Council	http://www.tasman.govt.nz/tasman/projects/environmental-projects/takaka-river-flood-hazard-project/
Takaka Q50 with no McK bank	Tasman	2011	Numeric modelling - 2D (LiDAR and WaterRide) without informal stopbank	None - assume that a 200yr event today will become a 100yr by 2090, 100yr become a 60yr, 50yr become a 30yr	50	Tasman District Council	http://www.tasman.govt.nz/tasman/projects/environmental-projects/takaka-river-flood-hazard-project/
Takaka Q50 with McK bank	Tasman	2011	Numeric modelling - 2D (LiDAR and WaterRide) with informal stopbank	None - assume that a 200yr event today will become a 100yr by 2090, 100yr become a 60yr, 50yr become a 30yr	50	Tasman District Council	http://www.tasman.govt.nz/tasman/projects/environmental-projects/takaka-river-flood-hazard-project/
Takaka Q20 with no McK bank	Tasman	2011	Numeric modelling - 2D (LiDAR and WaterRide) without informal stopbank	None - assume that a 200yr event today will become a 100yr by 2090, 100yr become a 60yr, 50yr become a 30yr	20	Tasman District Council	http://www.tasman.govt.nz/tasman/projects/environmental-projects/takaka-river-flood-hazard-project/
Takaka Q20 with McK bank	Tasman	2018	Numeric modelling - 2D (LiDAR and WaterRide) with informal stopbank	None - assume that a 200yr event today will become a 100yr by 2090, 100yr become a 60yr, 50yr become a 30yr	20	Tasman District Council	http://www.tasman.govt.nz/tasman/projects/environmental-projects/takaka-river-flood-hazard-project/
Brightwater-Wakefield flood map	Tasman	2013	Numeric modelling - 2D, 2m grid (MIKE 21)	Used 500 year event as CC proxy - not a significant increase from current 100 year event due to defences and floodplain morphology	500	Tasman District Council (Sinclair Knight Merz modelling)	http://www.tasman.govt.nz/tasman/projects/environmental-projects/completed-and-archived-projects/brightwater-wakefield-flood-hazard-project/
Q500 depth BW (Brightwater)	Tasman	2013	Numeric modelling - 2D, 2m grid (MIKE 21)	None - used 500 year event as CC proxy - not a significant increase from current 100 year event due to defences and floodplain morphology	500	Tasman District Council (Sinclair Knight Merz modelling)	http://www.tasman.govt.nz/tasman/projects/environmental-projects/completed-and-archived-projects/brightwater-wakefield-flood-hazard-project/
Q500 depth WF (Wakefield)	Tasman	2013	Numeric modelling - 2D, 2m grid (MIKE 21)	None - used 500 year event as CC proxy - not a significant increase from current 100 year event due to defences and floodplain morphology	500	Tasman District Council (Sinclair Knight Merz modelling)	http://www.tasman.govt.nz/tasman/projects/environmental-projects/completed-and-archived-projects/brightwater-wakefield-flood-hazard-project/
Q200 depth BW (Brightwater)	Tasman	2013	Numeric modelling - 2D, 2m grid (MIKE 21)	None - used 500 year event as CC proxy - not a significant increase from current 100 year event due to defences and floodplain morphology	200	Tasman District Council (Sinclair Knight Merz modelling)	http://www.tasman.govt.nz/tasman/projects/environmental-projects/completed-and-archived-projects/brightwater-wakefield-flood-hazard-project/
Q200 depth WF (Wakefield)	Tasman	2013	Numeric modelling - 2D, 2m grid (MIKE 21)	None - used 500 year event as CC proxy - not a significant increase from current 100 year event due to defences and floodplain morphology	200	Tasman District Council (Sinclair Knight Merz modelling)	http://www.tasman.govt.nz/tasman/projects/environmental-projects/completed-and-archived-projects/brightwater-wakefield-flood-hazard-project/
Q100 depth BW (Brightwater)	Tasman	2013	Numeric modelling - 2D, 2m grid (MIKE 21)	None - used 500 year event as CC proxy - not a significant increase from current 100 year event due to defences and floodplain morphology	100	Tasman District Council (Sinclair Knight Merz modelling)	http://www.tasman.govt.nz/tasman/projects/environmental-projects/completed-and-archived-projects/brightwater-wakefield-flood-hazard-project/
Q100 depth WF (Wakefield)	Tasman	2013	Numeric modelling - 2D, 2m grid (MIKE 21)	None - used 500 year event as CC proxy - not a significant increase from current 100 year event due to defences and floodplain morphology	100	Tasman District Council (Sinclair Knight Merz modelling)	http://www.tasman.govt.nz/tasman/projects/environmental-projects/completed-and-archived-projects/brightwater-wakefield-flood-hazard-project/
Q50 depth BW (Brightwater)	Tasman	2013	Numeric modelling - 2D, 2m grid (MIKE 21)	None - used 500 year event as CC proxy - not a significant increase from current 100 year event due to defences and floodplain morphology	50	Tasman District Council (Sinclair Knight Merz modelling)	http://www.tasman.govt.nz/tasman/projects/environmental-projects/completed-and-archived-projects/brightwater-wakefield-flood-hazard-project/
Q50 depth WF (Wakefield)	Tasman	2013	Numeric modelling - 2D, 2m grid (MIKE 21)	None - used 500 year event as CC proxy - not a significant increase from current 100 year event due to defences and floodplain morphology	50	Tasman District Council (Sinclair Knight Merz modelling)	http://www.tasman.govt.nz/tasman/projects/environmental-projects/completed-and-archived-projects/brightwater-wakefield-flood-hazard-project/
Q20 depth BW (Brightwater)	Tasman	2013	Numeric modelling - 2D, 2m grid (MIKE 21)	None - used 500 year event as CC proxy - not a significant increase from current 100 year event due to defences and floodplain morphology	20	Tasman District Council (Sinclair Knight Merz modelling)	http://www.tasman.govt.nz/tasman/projects/environmental-projects/completed-and-archived-projects/brightwater-wakefield-flood-hazard-project/
Q20 depth WF (Wakefield)	Tasman	2013	Numeric modelling - 2D, 2m grid (MIKE 21)	None - used 500 year event as CC proxy - not a significant increase from current 100 year event due to defences and floodplain morphology	20	Tasman District Council (Sinclair Knight Merz modelling)	http://www.tasman.govt.nz/tasman/projects/environmental-projects/completed-and-archived-projects/brightwater-wakefield-flood-hazard-project/
Hamilton surface water flooding	Waikato	2012	Numeric modelling (MIKE FLOOD) of catchment surface flooding	2.08 degree warming (HIRDS)	100	Hamilton City Council	http://gisviewer.hcc.govt.nz/arcgis/rest/services/
Hamilton culvert block flooding	Waikato	2012	Numeric modelling (MIKE FLOOD) of flooding due to completely blocked culverts, catchpits, etc.	2.08 degree warming (HIRDS)	100	Hamilton City Council	http://gisviewer.hcc.govt.nz/arcgis/rest/services/
Taupo defended area	Waikato	2015	Numeric modelling using a "banks down" approach	2 degree warming (HIRDS)	100	Taupo District Council	https://gis.taupodc.govt.nz/arcgis/rest/services
Taupo flood hazard extent	Waikato	2012-2014	Numeric modelling of Hinemaiaia River, Kuratau River, Tauranga-Taupo River, Tokaanu Stream, Tongariro River, and Whareroa Stream	2 degree warming (HIRDS)	100	Taupo District Council (Opus model)	https://gis.taupodc.govt.nz/arcgis/rest/services
Thames Coromandel flood hazard area	Waikato	2011-2016	Numeric modelling of Taruru River, Te Puru River, Waiomu River, Pohue River, Tapu River, Karaka Stream, Hape Stream, Whangarahi Stream (MIKE 11) with 0.5m SLR	0.5 m SLR, 2 degree warming	100	Thames Coromandel District Council (Waikato Regional Council model)	https://services5.arcgis.com/MYtLmLEStmKgdmln/ArcGIS/rest/services
Waikato RACS (river & catchment services) flood hazard	Waikato	1990s to present	Variety of sources - primarily LiDAR and past event (aerial photography and surveys) with occasional numerical modelling	None	-	Waikato Regional Council	http://data.waikatoregion.govt.nz:8080/ords/f?p=140:12:7535578246148::NO::P12_METADATA_ID:945
Waikato River 1% AEP flood model	Waikato	2016	WaterRide 1D modelling of river from Horotiu to Port Waikato	None	100	Waikato Regional Council	http://data.waikatoregion.govt.nz:8080/ords/f?p=140:12:7535578246148::NO::P12_METADATA_ID:6289
Flood hazard areas for the Greater Wellington Region	Wellington	2018	Numeric modelling from various sources. Mostly 2D.	Various	430 (0.23% AEP - Hutt River); 100 (1% - Otaki, Porirua, Mangaroa, Wainuiomata, Waiohine, Waikanae, Waiwhetu. Kaipiti Coast, Te Kauru); 50 (2% - Wairarapa)	Greater Wellington Regional Council	http://mapping.gw.govt.nz/arcgis/rest/services
Kapiti Coast flood maps	Wellington	2012	Numeric modelling - 2D of Kapiti Coast catchments	None	100	Kapiti Coast District Council	https://publicgis.kcdc.govt.nz/arcgis/rest/services/LatestFloodExtents/MapServer
Westport 1% AEP flood	West Coast	2011	Gerris numeric modelling - including stopbanks	None	100	NIWA	-

## Sheet: Supp Mat 2
Supplementary Material S2: Earnings before income and tax (EBIT) for agricultural industries for 2016, 2012, 2008 and 1990 in 2017 NZ$.
A) EBIT in 2016 in 2017 values, $/ha
	Auckland	Bay of Plenty	Canterbury	Gisborne	Hawke's Bay	Manawatu-Wanganui	Marl-borough	Nelson	Northland	Otago	Southland	Taranaki	Tasman	Waikato	Wellington	West Coast
Arable	1629.15	1629.15	1629.15	1629.15	1629.15	1629.15	1629.15	1629.15	1629.15	1629.15	1629.15	1629.15	1629.15	1629.15	1629.15	1629.15
Dairy	2078.86	3148.15	2661.63	2643.83	2643.83	2643.83	1555.82	1555.82	2078.86	2963.67	2963.67	2643.83	1555.82	3148.15	2643.83	1555.82
Forestry	767.199	588.893	304.257	656.089	495.748	599.312	355.289	554.187	812.388	303.42	417.088	720.516	355.069	677.771	293.528	378.552
Horticulture	9970.48	9840.01	19327.4	9809.12	10070.3	10426.9	20945.7	18884.3	9873.66	19808.3	21223.7	9383.22	19408.9	10020.5	9570.88	10724.5
Sheep and beef	273.346	252.802	161.872	272.567	274.956	250.503	201.745	131.715	272.273	223.007	303.187	247.775	184.618	249.86	252.311	324.269
B) EBIT in 2012 in 2017 values, $/ha
	Auckland	Bay of Plenty	Canterbury	Gisborne	Hawke's Bay	Manawatu-Wanganui	Marl-borough	Nelson	Northland	Otago	Southland	Taranaki	Tasman	Waikato	Wellington	West Coast
Arable	1469.87	1469.87	1469.87	1469.87	1469.87	1469.87	1469.87	1469.87	1469.87	1469.87	1469.87	1469.87	1469.87	1469.87	1469.87	1469.87
Dairy	1430.52	2166.32	1831.53	1819.28	1819.28	1819.28	1070.6	1070.6	1430.52	2039.37	2039.37	1819.28	1070.6	2166.32	1819.28	1070.6
Forestry	646.393	496.164	256.348	552.78	417.686	504.943	299.345	466.923	684.467	255.642	351.412	607.061	299.159	571.047	247.308	318.944
Horticulture	8769.13	8654.38	16998.6	8627.21	8856.94	9170.53	18422	16608.9	8683.98	17421.6	18666.5	8252.63	17070.3	8813.13	8417.68	9432.26
Sheep and beef	261.058	241.437	154.595	260.314	262.595	239.242	192.675	125.793	260.033	212.981	289.557	236.636	176.318	238.627	240.968	309.691
C) EBIT in 2008 in 2017 values, $/ha
	Auckland	Bay of Plenty	Canterbury	Gisborne	Hawke's Bay	Manawatu-Wanganui	Marl-borough	Nelson	Northland	Otago	Southland	Taranaki	Tasman	Waikato	Wellington	West Coast
Arable	1732.01	1732.01	1732.01	1732.01	1732.01	1732.01	1732.01	1732.01	1732.01	1732.01	1732.01	1732.01	1732.01	1732.01	1732.01	1732.01
Dairy	720.011	1090.36	921.851	915.685	915.685	915.685	538.857	538.857	720.011	1026.46	1026.46	915.685	538.857	1090.36	915.685	538.857
Forestry	617.187	473.746	244.765	527.804	398.814	482.128	285.819	445.826	653.541	244.092	335.534	579.633	285.642	545.246	236.134	304.533
Horticulture	7626.55	7526.75	14783.8	7503.13	7702.92	7975.65	16021.7	14444.8	7552.49	15151.6	16234.3	7177.35	14846.1	7664.82	7320.89	8203.28
Sheep and beef	390.149	360.826	231.041	389.037	392.446	357.545	287.951	187.997	388.617	318.299	432.741	353.65	263.506	356.626	360.125	462.831
D) EBIT in 1990 in 2017 values, $/ha
	Auckland	Bay of Plenty	Canterbury	Gisborne	Hawke's Bay	Manawatu-Wanganui	Marl-borough	Nelson	Northland	Otago	Southland	Taranaki	Tasman	Waikato	Wellington	West Coast
Arable	973.5	973.5	973.5	973.5	973.5	973.5	973.5	973.5	973.5	973.5	973.5	973.5	973.5	973.5	973.5	973.5
Forestry	467.138	358.57	185.259	399.485	301.855	364.914	216.332	337.438	494.654	184.749	253.96	438.714	216.197	412.687	178.726	230.496
Horticulture	5104.64	5037.84	9895.14	5022.02	5155.75	5338.3	10723.7	9668.27	5055.07	10141.4	10866	4803.98	9936.88	5130.25	4900.05	5490.65

## Sheet: Supp Mat 3
Supplementary Material S3: Hectares of agricultural land within identified FHZs by region.
		Auckland				Bay of Plenty				Canterbury				Gisborne				Hawke's Bay				Manawatu-Wanganui				Marlborough				Nelson				Northland				Otago				Southland				Taranaki
		1990*	2008	2012	2016	1990*	2008	2012	2016	1990*	2008	2012	2016	1990*	2008	2012	2016	1990*	2008	2012	2016	1990*	2008	2012	2016	1990*	2008	2012	2016	1990*	2008	2012	2016	1990*	2008	2012	2016	1990*	2008	2012	2016	1990*	2008	2012	2016	1990*	2008	2012	2016
Built		6752.24	7443.02	7484.75	7645.12	1725.25	1966.22	1969.77	2062.21	12669.3	13789.8	14450.6	14162.2	1229.56	1297.93	1325.6	1325.6	1363.73	1497.54	1555.71	1569.96	1994.33	2066.46	2079.12	2079.12	242.942	326.461	352.58	355.647	634.943	851.887	862.148	875.802	616.487	745.514	828.234	828.234	2769.01	2912.68	2939.94	3022.31	2056.03	2134.09	2133.96	2138.86	274.025	274.381	275.976	275.976
Arable		537.156	1703.76	1706.63	1700.3	1527.4	1639.07	1639.07	1638.63	51572.2	52470.3	52174.6	52185.8	9185.37	9153.03	9195.71	9198.7	8147.76	9031.08	9155.32	9184.01	6262.91	6897.31	6897.31	6898.01	3236.53	2372.44	2226	2226	0.0248006	0	0	0	2404.36	3258.39	3254.82	3254.82	782.868	775.343	794.247	802.037	2345.14	2469.67	2469.67	2463.35	76.0173	89.605	89.605	89.605
Forestry		6849.59	7677.1	7574.86	7471.44	546.713	523.709	581.353	576.274	17291	19627.6	18359.6	17307.4	90.2049	152.338	164.207	161.694	3099.85	3513.03	3535.49	3501.83	3106.39	4813.12	4635.84	4314.24	1380.18	2000.38	1924.99	1878.54	614.828	656.399	655.386	654.185	5836.41	6712.05	6683.75	6628.3	2529.01	2934.74	2854.94	2790	5134.44	7232.05	6596.48	6349.58	236.24	523.796	517.332	495.302
Horticulture		1481.9	7626.55	607.595	604.541	1074.52	1234.83	1238.29	1229.88	1106.33	1331.12	1253.44	1253.44	3749.31	4555.58	4452.2	4452.2	4946.74	5357.69	5179.7	30472.1	206.099	235.432	221.096	221.096	2689.73	11776.3	12331.5	12698	28.9973	21.7482	16.477	11.0174	338.388	523.817	520.543	521.373	116.861	162.353	164.174	164.174	2.49544	2.49544	3.39056	3.39056	3.26465	3.26465	3.26465	3.26465
Pastoral	Total Pastoral	40109.4	9976.49	37199.6	37094.3	22968.1	21928.3	21920.8	21848.6	284281	252836	253920	254584	10413.5	9154.28	9201.4	9223.92	41089	37302.9	37295.5	37302.7	144779	139843	140082	140459	34697.6	19883.3	19498.2	19197	1619.21	1247.55	1245.73	1241.89	111114	107329	107296	107524	95653	83960.3	84448.4	84468.6	214432	201560	202740	203979	9025.48	8458.08	8458.56	8472.06
	Sheep & Beef	-	780.297	26996.5	26316.3	-	7293.42	6976.04	6722.62	-	211241	205588	199108	-	9053.32	9100.44	9122.96	-	36112.6	36012.8	35934.9	-	93923.2	92232.5	88438.3	-	17245.8	16642.4	16340.9	-	1079.94	1078.12	1074.28	-	68885.9	66746	64054.9	-	64061	62225.6	60875	-	164735	156342	143501	-	5417.37	5351.42	4672.87
	Dairy	-	9196.2	10203.1	10778	-	14634.9	14944.8	15125.9	-	41594.8	48331.6	55476.1	-	100.956	100.956	100.956	-	1190.34	1282.7	1367.78	-	45919.5	47849.4	52020.6	-	2637.55	2855.81	2856.11	-	167.61	167.61	167.61	-	38442.9	40549.6	43468.6	-	19899.3	22222.7	23593.6	-	36824.9	46397.9	60478.4	-	3040.71	3107.14	3799.19
Agricultural Total		48978.1	26983.9	47088.7	46870.6	26116.8	25325.9	25379.5	25293.4	354250	326265	325708	325330	23438.4	23015.2	23013.5	23036.5	57283.4	55204.7	55166	80460.6	154354	151788	151836	151892	42004	36032.5	35980.7	35999.6	2263.06	1925.7	1917.59	1907.09	119693	117823	117755	117928	99081.7	87832.7	88261.7	88224.8	221914	211264	211810	212796	9341	9074.75	9068.76	9060.23
[truncated: 16 more columns]

## Sheet: Supp Mat 4
Supplementary Material S4: Estimated EBIT of land within mapped FHZs in millions of 2017 NZ$.
	Auckland				Bay of Plenty				Canterbury
	1990*	2008	2012	2016	1990*	2008	2012	2016	1990*	2008	2012	2016
Arable	0.522921	2.95	2.51	2.77	1.48692	2.84	2.41	2.67	50.2056	90.88	76.69	85.02
Dairy		6.62	14.6	22.41		15.96	32.38	47.62		38.34	88.52	147.66
Forestry	3.19971	4.74	4.9	5.73	0.196035	9.57	0.29	0.34	3.20331	4.8	4.71	5.27
Horticulture	7.56454	4.68	5.33	6.03	5.41326	2.46	10.72	12.1	10.9473	19.68	21.31	24.23
Sheep & beef		10.92	7.05	7.19		0.17	1.68	1.7		48.81	31.78	32.23
	Gisborne				Hawke's Bay				Manawatu-Wanganui
	1990*	2008	2012	2016	1990*	2008	2012	2016	1990*	2008	2012	2016
Arable	8.94196	15.85	9.58	9.58	7.93185	9.58	13.46	14.96	6.09694	11.95	10.14	11.24
Dairy		0.09	0.18	0.27			2.33	3.62		42.05	87.05	137.53
Forestry	0.0360355	0.08	1.78	1.78	0.935706	1.78	1.48	1.74	1.13357	2.32	2.34	2.59
Horticulture	18.8291	34.1811	38.4101	43.6722	25.5042	1.73	45.88	52.01	1.10022	1.88	2.03	2.31
Sheep & beef		3.52	2.37	2.49			9.46	9.88		33.58	22.07	22.15
	Marlborough				Nelson				Northland
	1990*	2008	2012	2016	1990*	2008	2012	2016	1990*	2008	2012	2016
Arable	3.15076	4.11	3.27	3.63	2.41434e-05	0.09	0.18	0.26	2.34065	5.64	4.78	5.3
Dairy		1.42	3.06	4.44		0	0	0		27.68	58.01	90.37
Forestry	0.298576	0.57	0.58	0.67	0.207467	0.29	0.31	0.36	2.887	4.39	4.57	5.38
Horticulture	28.8439	188.68	227.17	265.97	0.280353	0.31	0.27	0.21	1.71058	3.96	4.52	5.15
Sheep & beef		4.97	3.21	3.3		0.2	0.14	0.14		26.77	17.36	17.44
	Otago				Southland				Taranaki
	1990*	2008	2012	2016	1990*	2008	2012	2016	1990*	2008	2012	2016
Arable	0.762122	1.34	1.17	1.31	2.28299	4.28	3.63	4.01	0.0740028	0.16	0.13	0.15
Dairy		20.43	45.32	69.92		37.8	94.62	179.24		2.78	5.65	10.04
Forestry	0.467231	0.72	0.73	0.85	1.30394	2.43	2.32	2.65	0.103642	0.3	0.31	0.36
Horticulture	1.18513	2.46	2.86	3.25	0.0271155	0.04	0.06	0.07	0.0156833	0.02	0.03	0.03
Sheep & beef		20.39	13.25	13.58		71.29	45.27	43.51		1.92	1.27	1.16
	Tasman				Waikato				Wellington
	1990*	2008	2012	2016	1990*	2008	2012	2016	1990*	2008	2012	2016
Arable	0.841698	1.47	1.25	1.38	5.58896	10.88	9.23	10.18	2.92107	5.6	4.76	5.27
Dairy		4.36	9.05	13.79		130.52	272.01	415.97		10.49	22.71	35.18
Forestry	0.591822	0.93	0.93	1.14	1.77819	2.8	2.82	3.21	0.163691	0.3	0.32	0.36
Horticulture	41.8467	75.02	87.55	99.54	2.89928	5.71	6.29	7.11	1.71045	2.86	2.95	3.35
Sheep & beef		6.42	4.24	4.35		33.39	20.92	20.26		11.92	7.72	7.87
	West Coast				National
	1990*	2008	2012	2016	1990*	2008	2012	2016
Arable	0.0141516	0.03	0.02	0.02	93.1626	167.65	143.21	157.75
Dairy		22.18	47.92	73.2		360.72	783.41	1251.26
Forestry	1.56011	3.72	3.78	4.36	18.066	39.74	32.17	41.5
Horticulture	0.0419307	0.07	0.08	0.09	147.92	343.741	455.46	525.122
Sheep & beef		17.36	10.92	10.98		291.63	198.71	198.23
*1990 LUCAS dataset does not differentiate between dairy and non-dairy pastoral uses so no economic values are calculated for pastoral farming.
